# Supplementary material for: A Flexible Chemosensor Based on Colorimetric and Fluorescent Dual Modes for Rapid and Sensitive Detection of Hypochlorite Anion
Source: Sensors (Basel). 2021 Dec 3;21(23):8082. doi: 10.3390/s21238082 (PMC8659631; doi:10.3390/s21238082)
Supplement: Supplementary file 1 [file sensors-21-08082-s001.zip]

Archive with 1 entries (1 files):
- sensors-1486708-supplementary.pdf
